# Supplementary material for: Integrated analysis of DNA-methylation and gene expression using high-dimensional penalized regression: a cohort study on bone mineral density in postmenopausal women
Source: BMC Med Genomics. 2018 Mar 7;11:24. doi: 10.1186/s12920-018-0341-2 (PMC5842543; doi:10.1186/s12920-018-0341-2)
Supplement: Supplementary file 5 — Table S1. The 22 identified CpGs selected by our weighted Lasso with data integration, together with their annotation. The first columns give the corresponding gene symbol and Illumina ID. Next follows the estimated regression coefficient \documentclass[12pt]{minimal} \usepackage{amsmath} \usepackage{wasysym} \usepackage{amsfonts} \usepackage{amssymb} \usepackage{amsbsy} \usepackage{mathrsfs} \usepackage{upgreek} \setlength{\oddsidemargin}{-69pt} \begin{document}$\hat {\boldsymbol {\beta }} $\end{document}β^ from the optimal fitted model. The locations are described by CHR (chromosome) and Mapinfo (base pair position on the chromosome). The annotations are described by Probe SNPs (single nucleotide polymorphisms) Probe SNPs 10 (one SNP within 10 base pairs of the CpG site), Ucsc refgene group (see Additional file 1: Figure S5 for more details). Relation to ucsc CpG island (where the label Island is a region with high frequency of CpG sites, N Shore or S Shore are neighboring region 5’ or 3’ to CpG island, N Shelf or S Shelf are neighboring region 5’ or 3’ to CpG shore), DMR (differentially methylated regions), Enhancer (region of DNA that binds proteins to regulate transcription of a gene), Regulatory feature group (Promoter Associated or unclassified) and DHS (DNase I hypersensitive sites are regions where the chromatin has lost its condensed structure, exposing the DNA and making it extra accessible to DNAse cleavage). No mark means no available information. Information is taken from Illumina. (XLSX 48 kb) [file 12920_2018_341_MOESM5_ESM.xlsx]

## Sheet: tabel1
Gene	IlluminaID	Regression coefficients	CHR	Mapinfo	ProbeSNPs	ProbeSNPs 10	Ucsc refgene group	Relation to ucsc CpG island	DMR	Enhancer	Regulatory featuregroup	DHS
NBEAL1	cg13483241	-0.157	2	203999871			Body
ZNF529	cg17313483	-0.031	19	37064380			5UTR;TSS200	Island	DMR		Unclassified
NFIA	cg09219280	-0.628	1	61869782			Body
DYSF	cg09829645	0.361	2	71723690		rs78336103	Body
ADAMTS2	cg01387905	0.010	5	178565001	rs34993694	rs2303639	Body	NShore
FCHO2	cg17829914	-0.876	5	72385895			3UTR
COL11A2	cg11960243	-0.703	6	33143135			Body
HLA-DRB1	cg17480035	0.103	6	32552670	rs9269995	rs9269993	Body	SShore
TFEC	ch.7.2435427F	-0.376	7	115583891			Body
DOCK5	cg25174338	-0.108	8	25107121			Body			TRUE
MSRA	cg26077133	0.410	8	10049871			Body			TRUE
SPI1	cg03106245	-1.851	11	47399980			5UTR;1stExon	Island			PromoterAss
ALDH3B1	cg13267195	-3.223	11	67777215			TSS1500;5UTR				Unclassified	TRUE
BIN2	cg18610205	-0.686	12	51717960			TSS200				PromoterAss
PTPN11	cg24032304	0.794	12	112860691			Body	SShelf
PCDH9	cg03272499	0.301	13	66919912			Body			TRUE
DIAPH3	ch.13.865492R	0.526	13	60543691			Body
ANXA2	cg09785377	0.029	15	60644157		rs11633657	Body			TRUE
MCTP2	cg12299554	-0.042	15	94840953			TSS1500
ACSF3	cg16488021	-0.335	16	89182099			Body				PromoterAss	TRUE
DSTN	cg00401234	-0.707	20	17554599			Body;5UTR	SShelf
MKL1	cg01291381	-2.598	22	40811960	rs58600101		Body	NShelf		TRUE	GeneAss
