# Supplementary material for: Integrated analysis of DNA-methylation and gene expression using high-dimensional penalized regression: a cohort study on bone mineral density in postmenopausal women
Source: BMC Med Genomics. 2018 Mar 7;11:24. doi: 10.1186/s12920-018-0341-2 (PMC5842543; doi:10.1186/s12920-018-0341-2)
Supplement: Supplementary file 7 — Table S3. Ingenuity Pathway Analysis. Summary from Ingenuity Pathway Analysis (www.ingenuity.com) on the 22 selected methylation sites from our weighted Lasso with data integration. (XLSX 40 kb) [file 12920_2018_341_MOESM7_ESM.xlsx]

## Sheet: table3
Top Canonical Pathways
Name	p-value	Overlap
CD28 Signaling in T Helper Cells	0.00716	1,7 % 2/118
Aryl Hydrocarbon Receptor Signaling	0.00995	1,4 % 2/140
Cdc42 Signaling	0.0139	1,2 % 2/167
Phenylalanine Degradation IV (Mammalian, via Side Chain)	0.0151	7,1 % 1/14
Dendritic Cell Maturation	0.0159	1,1 % 2/179
Top Upstream Regulators
Upstream Regulator	p-value of overlap	Predicted Activation
ERG	3.28e-05
miR-16-5p (and other miRNAs w/seed AGCAGCA)	0.000354
mir-1	0.00101
Calcb	0.00193
mir-489	0.00193
Top Diseases and Bio Functions
Diseases and Disorders
Name	p-value	#Molecules
Cancer	4,71E-02 - 9,82E-06	19
Hematological Disease	4,45E-02 - 9,82E-06	6
Immunological Disease	4,45E-02 - 9,82E-06	11
Organismal Injury and Abnormalities	4,71E-02 - 9,82E-06	19
Connective Tissue Disorders	4,14E-02 - 1,33E-04	7
